# Supplementary material for: Oxidative Stress and Inflammatory Biomarkers for the Prediction of Severity and ICU Admission in Unselected Patients Hospitalized with COVID-19
Source: Int J Mol Sci. 2021 Jul 12;22(14):7462. doi: 10.3390/ijms22147462 (PMC8306526; doi:10.3390/ijms22147462)
Supplement: Supplementary file 1 [file ijms-22-07462-s001.zip]

Archive with 1 entries (1 files):
- ijms-1282626-supplementary.pdf
